# Supplementary material for: Impact of Blood–Brain Barrier to Delivering a Vascular-Disrupting Agent: Predictive Role of Multiparametric MRI in Rodent Craniofacial Metastasis Models
Source: Cancers (Basel). 2022 Nov 26;14(23):5826. doi: 10.3390/cancers14235826 (PMC9740057; doi:10.3390/cancers14235826)
Supplement: Supplementary file 1 [file cancers-14-05826-s001.zip]

Archive with 3 entries (3 files):
- cancers-2017974-supplementary.pdf
- Supplementary Video S1.mp4
- Supplementary Video S2.mp4
